# Supplementary material for: The impact of green low-carbon development on public health: a quasi-natural experimental study of low-carbon pilot cities in China
Source: Front Public Health. 2024 Oct 8;12:1470592. doi: 10.3389/fpubh.2024.1470592 (PMC11493735; doi:10.3389/fpubh.2024.1470592)
Supplement: Supplementary file 2 [file Data_Sheet_1.ZIP]

Archive with 43 entries (41 files):
- Code,data and results/
- Code,data and results/Figures and Tables/
- Code,data and results/Figures and Tables/PSM-DID.doc
- Code,data and results/Figures and Tables/PSM-DID.txt
- Code,data and results/Figures and Tables/balancing_assumption.gph
- Code,data and results/Figures and Tables/results.doc
- Code,data and results/Figures and Tables/results.txt
- Code,data and results/Figures and Tables/simulations.dta
- Code,data and results/Figures and Tables/中介.doc
- Code,data and results/Figures and Tables/中介.txt
- Code,data and results/Figures and Tables/修改样本时间范围.doc
- Code,data and results/Figures and Tables/修改样本时间范围.txt
- Code,data and results/Figures and Tables/修改样本空间范围.doc
- Code,data and results/Figures and Tables/修改样本空间范围.txt
- Code,data and results/Figures and Tables/倾向匹配得分.emf
- Code,data and results/Figures and Tables/基准回归.doc
- Code,data and results/Figures and Tables/基准回归.txt
- Code,data and results/Figures and Tables/增加控制变量.doc
- Code,data and results/Figures and Tables/增加控制变量.txt
- Code,data and results/Figures and Tables/安慰剂检验图.jpg
- Code,data and results/Figures and Tables/平行趋势检验.doc
- Code,data and results/Figures and Tables/平行趋势检验.jpg
- Code,data and results/Figures and Tables/平行趋势检验.txt
- Code,data and results/Figures and Tables/平行趋势检验图 5.16.jpg
- Code,data and results/Figures and Tables/异质性.doc
- Code,data and results/Figures and Tables/异质性.txt
- Code,data and results/Figures and Tables/描述性统计.rtf
- Code,data and results/Figures and Tables/描述性统计.txt
- Code,data and results/Figures and Tables/稳健性检验合集.docx
- Code,data and results/code.do
- Code,data and results/pm.dta
- Code,data and results/传染1.dta
- Code,data and results/传染病发病率数据.dta
- Code,data and results/公共健康基础数据.dta
- Code,data and results/地级市与直辖市绿色金融发展水平.dta
- Code,data and results/城市常住人口.dta
- Code,data and results/基础数据.dta
- Code,data and results/基础数据2.dta
- Code,data and results/市级绿色金融发展水平.dta
- Code,data and results/政府医疗卫生支出数据.dta
- Code,data and results/环保词频和-地级市.dta
- Code,data and results/结果.dta
- Code,data and results/老龄化数据.dta
