# Supplementary material for: The impact of green low-carbon development on public health: a quasi-natural experimental study of low-carbon pilot cities in China
Source: Front Public Health. 2024 Oct 8;12:1470592. doi: 10.3389/fpubh.2024.1470592 (PMC11493735; doi:10.3389/fpubh.2024.1470592)
Supplement: Supplementary file 2 [file Data_Sheet_1.ZIP › Code,data and results/Figures and Tables/results.txt]

PM2.5 Regression
	(1)
VARIABLES	pm25
did	-0.028***
	(0.005)
Size	-0.068***
	(0.016)
GDP	-0.067***
	(0.008)
Indus	-0.000
	(0.000)
Envir	0.000
	(0.000)
Educa	0.004*
	(0.003)
Open	-0.000***
	(0.000)
Observations	3,463
R-squared	0.962
Standard errors in parentheses
*** p<0.01, ** p<0.05, * p<0.1
