# Supplementary material for: The impact of green low-carbon development on public health: a quasi-natural experimental study of low-carbon pilot cities in China
Source: Front Public Health. 2024 Oct 8;12:1470592. doi: 10.3389/fpubh.2024.1470592 (PMC11493735; doi:10.3389/fpubh.2024.1470592)
Supplement: Supplementary file 2 [file Data_Sheet_1.ZIP › Code,data and results/Figures and Tables/修改样本时间范围.txt]

	(1)
VARIABLES	y
did	1.108***
	(3.797)
Size	-5.330***
	(-4.800)
GDP	-0.862*
	(-1.772)
Indus	-0.116***
	(-5.560)
Envir	0.002
	(0.356)
Educa	-0.183
	(-1.373)
Open	0.007***
	(8.107)
Observations	2,560
R-squared	0.905
t-statistics in parentheses
*** p<0.01, ** p<0.05, * p<0.1
