# Supplementary material for: The impact of green low-carbon development on public health: a quasi-natural experimental study of low-carbon pilot cities in China
Source: Front Public Health. 2024 Oct 8;12:1470592. doi: 10.3389/fpubh.2024.1470592 (PMC11493735; doi:10.3389/fpubh.2024.1470592)
Supplement: Supplementary file 2 [file Data_Sheet_1.ZIP › Code,data and results/Figures and Tables/修改样本空间范围.txt]

	(1)
VARIABLES	y
did	1.025***
	(4.941)
Size	-3.229***
	(-4.842)
GDP	-0.932***
	(-2.772)
Indus	-0.051***
	(-3.456)
Envir	0.001
	(0.257)
Educa	0.012
	(0.125)
Open	0.008***
	(15.092)
Observations	3,407
R-squared	0.894
t-statistics in parentheses
*** p<0.01, ** p<0.05, * p<0.1
