# Supplementary material for: The impact of green low-carbon development on public health: a quasi-natural experimental study of low-carbon pilot cities in China
Source: Front Public Health. 2024 Oct 8;12:1470592. doi: 10.3389/fpubh.2024.1470592 (PMC11493735; doi:10.3389/fpubh.2024.1470592)
Supplement: Supplementary file 2 [file Data_Sheet_1.ZIP › Code,data and results/Figures and Tables/基准回归.txt]

	(1)	(2)
VARIABLES	y	y
did	1.467***	1.305***
	(5.912)	(5.902)
Size		-4.788***
		(-7.229)
GDP		-1.142***
		(-3.182)
Indus		-0.066***
		(-4.183)
Envir		0.001
		(0.275)
Educa		-0.048
		(-0.449)
Open		0.007***
		(13.864)
Observations	3,466	3,463
R-squared	0.873	0.900
t-statistics in parentheses
*** p<0.01, ** p<0.05, * p<0.1
