# Supplementary material for: The impact of green low-carbon development on public health: a quasi-natural experimental study of low-carbon pilot cities in China
Source: Front Public Health. 2024 Oct 8;12:1470592. doi: 10.3389/fpubh.2024.1470592 (PMC11493735; doi:10.3389/fpubh.2024.1470592)
Supplement: Supplementary file 2 [file Data_Sheet_1.ZIP › Code,data and results/Figures and Tables/增加控制变量.txt]

	(1)
VARIABLES	y
did	1.274***
	(5.775)
Size	-5.251***
	(-7.848)
GDP	-1.097***
	(-3.064)
Indus	-0.066***
	(-4.230)
Envir	0.002
	(0.415)
Educa	-0.035
	(-0.326)
Open	0.007***
	(12.644)
Density	0.005***
	(4.344)
Observations	3,463
R-squared	0.901
t-statistics in parentheses
*** p<0.01, ** p<0.05, * p<0.1
