# Supplementary material for: The impact of green low-carbon development on public health: a quasi-natural experimental study of low-carbon pilot cities in China
Source: Front Public Health. 2024 Oct 8;12:1470592. doi: 10.3389/fpubh.2024.1470592 (PMC11493735; doi:10.3389/fpubh.2024.1470592)
Supplement: Supplementary file 2 [file Data_Sheet_1.ZIP › Code,data and results/Figures and Tables/平行趋势检验.txt]

	(1)
VARIABLES	y
pre7	0.181
	(0.260)
pre6	0.798
	(1.147)
pre4	-0.467
	(-0.888)
pre3	0.040
	(0.106)
pre2	0.578
	(1.510)
pre1	0.505
	(1.304)
current	0.444
	(1.134)
post1	0.711*
	(1.834)
post2	0.749*
	(1.945)
post3	0.998**
	(2.510)
post4	1.585***
	(3.285)
post5	1.263***
	(2.669)
post6	1.510***
	(3.246)
post7	1.331***
	(2.886)
Size	-4.559***
	(-6.845)
GDP	-1.239***
	(-3.396)
Indus	-0.059***
	(-3.700)
Envir	0.001
	(0.146)
Educa	-0.049
	(-0.453)
Open	0.007***
	(14.207)
Observations	3,463
R-squared	0.900
t-statistics in parentheses
*** p<0.01, ** p<0.05, * p<0.1
