# Supplementary material for: The impact of green low-carbon development on public health: a quasi-natural experimental study of low-carbon pilot cities in China
Source: Front Public Health. 2024 Oct 8;12:1470592. doi: 10.3389/fpubh.2024.1470592 (PMC11493735; doi:10.3389/fpubh.2024.1470592)
Supplement: Supplementary file 2 [file Data_Sheet_1.ZIP › Code,data and results/Figures and Tables/描述性统计.txt]

    Variable |            N         Mean           SD          Min          p50          Max
-------------+------------------------------------------------------------------------------
     Phealth |     3466.000       16.355        9.502        0.443       15.727       90.436
         did |     3466.000        0.244        0.430        0.000        0.000        1.000
        Size |     3466.000        5.886        0.715       -1.514        5.935        8.138
         GDP |     3466.000       10.510        0.696        4.595       10.517       13.056
       Indus |     3466.000       47.304       11.352       10.680       47.770       90.970
       Envir |     3466.000       39.524       13.660        0.360       40.320      386.640
       Educa |     3463.000        4.698        1.153       -0.211        4.670        8.570
        Open |     3466.000       42.833      174.947        0.064       18.217     8233.637
--------------------------------------------------------------------------------------------
