# Supplementary material for: The impact of green low-carbon development on public health: a quasi-natural experimental study of low-carbon pilot cities in China
Source: Front Public Health. 2024 Oct 8;12:1470592. doi: 10.3389/fpubh.2024.1470592 (PMC11493735; doi:10.3389/fpubh.2024.1470592)
Supplement: Supplementary file 2 [file Data_Sheet_1.ZIP › Code,data and results/code.do]

cd  C:\Users\admin\Desktop\低碳试点城市对公共健康的影响\实证分析 //根据自己存储数据的位置修改//

////////////////////////////////一、数据处理

*（一）因变量数据处理（公共健康：万人拥有医生数、人均财政医疗卫生支出、万人拥有医疗卫生机构床位数、存活率、传染病发病率）

** 1.政府医疗卫生支出
clear
import excel using "2003-2022年地级市-财政收支明细（企业、个人所得税、科学、教育、医疗等）", firstrow     //从EXCEL导入数据
keep 行政区划代码 年份 地区 一般公共预算医疗卫生与计划生育支出_百万人民币  
rename 年份 year
rename 行政区划代码 id 
save 政府医疗卫生支出数据,replace 

** 2.传染病数据（省级传染病数据为基础，城市人口占比正向权重与财政医疗支出的占比反向权重，计算城市传染病）
***（1）第一部分 人口占比
import excel "中国卫生健康统计年鉴面板数据（2001-2020年）", firstrow sheet("Sheet4") clear
merge 1:m  province year using "城市常住人口"  //省份传染病数据与城市人口的一对多数据合并
keep if _merge==3
drop  _merge  //删除未合并数据与_merge变量
drop 死亡率
rename 地级市 city
save 传染1,replace

***（2）第二部分 财政医疗支出的占比
import excel "全国、各省2000-2022年财政收支", firstrow sheet("Sheet1") clear
rename 地区 所属省份
merge 1:m  所属省份 year using "老龄化数据" //由于无城市信息，需要与其他数据合并补全城市信息
keep if _merge==3
keep 所属省份 year 地区 所属地域 市级行政代码 医疗卫生支出 长江经济带
rename 地区 city
rename 市级行政代码 id
rename 医疗卫生支出 省级医疗卫生支出
merge 1:1  id year using "政府医疗卫生支出数据"  //合并地级市财政医疗支出与省级财政医疗支出
keep if _merge==3
drop  _merge 
rename 一般公共预算医疗卫生与计划生育支出_百万人民币 市级医疗卫生支出

***（3）第三部分 计算地级市传染病发病率
merge 1:1  city year using "传染1"  //合并人口占比与医疗财政支出占比的数据
keep if _merge==3
drop  _merge
drop if missing(常住人口万人)
drop if missing( 总人口万人 )
drop if missing( 市级医疗卫生支出 )
drop if missing( 省级医疗卫生支出 )
gen pop_weight = 常住人口万人/总人口万人   //计算城市人口基数占所在省域
gen  health_exp_weight = (省级医疗卫生支出-市级医疗卫生支出)/省级医疗卫生支出  //计算城市财政医疗支出占比（逆权重）
gen 传染病发病率= 甲乙类传染病发病率*(pop_weight + health_exp_weight)
save 传染病发病率数据,replace

**3.计算 万人拥有医生数、人均财政医疗卫生支出、万人拥有医疗卫生机构床位数、存活率
import excel using "【填补版本】地级市面板数据2000-2021年", firstrow  clear
rename 地级市代码 id
merge 1:1 id year using "政府医疗卫生支出数据"
keep if _merge==3
drop  _merge
merge 1:1 id year using "传染病发病率数据"
keep if _merge==3
drop  _merge

gen 人均财政卫生支出_元=(年平均人口_万人_全市 /市级医疗卫生支出)*100
gen 万人拥有医生数 = 执业或助理医师数_人_全市/年平均人口_万人_全市
gen 万人拥有医疗卫生机构床位数 =  医院床位数_张_全市/年平均人口_万人_全市
gen 死亡率 = (死亡人口_人_全市/年平均人口_万人_全市)/10000
gen 存活率 = 1-死亡率

drop if missing( 人均财政卫生支出_元 )
drop if missing( 万人拥有医生数 )
drop if missing( 万人拥有医疗卫生机构床位数 )
drop if missing( 传染病发病率 )
drop if missing( 存活率 )

save 公共健康基础数据,replace

** 4.熵值法计算公共健康

use 公共健康基础数据,clear  

//需要设置 =========================== 
//正向指标
global positive_var 人均财政卫生支出_元 万人拥有医生数 万人拥有医疗卫生机构床位数 存活率   //替换你的变量，正向指标
//负向指标
global negative_var 传染病发病率    //替换你的变量负向指标
*================================================================ 
*========================= 后面无需改动 ========================= 
//所有指标
global all_var $positive_var $negative_var
//年份
qui sum year
global min_year=r(min)
global max_year=r(max)

forvalues year=$min_year / $max_year {
	use 公共健康基础数据, clear
	keep if year==`year'

	//标准化数据 正向指标
	foreach i in $positive_var {
		qui sum `i'
		gen x_`i'=(`i'-r(min))/(r(max)-r(min))
		replace x_`i'=0.00001 if x_`i'==0
	}
	//标准化数据 负向指标
	foreach i in $negative_var {
		qui sum `i'
		gen x_`i'=(r(max)-`i')/(r(max)-r(min))
		replace x_`i'=0.00001 if x_`i'==0
	}
	//计算各指标的比重（即每个标准化指标在所有标准化指标中的比重)
	foreach i in $all_var {
		egen `i'_sum=sum(x_`i')  //x_`i'是正向/负向标准化数据
		gen y_`i'=x_`i'/`i'_sum  
	}
	//根据比重计算各分量的信息熵。根据各指标的比重计算各分量的信息熵，n表示分量的数量，即样本或决策单元的数量。
	gen n=_N
	foreach i in $all_var {
		gen y_lny_`i'=y_`i'*ln(y_`i')
	}
	//求和。//根据各指标的比重 y_i，计算各分量中指标i的信息熵，即 y_i* ln(y_i)。首先对每个指标的比重进行计算，然后对所有分量中（如城市）该指标的信息熵求和，即得到指标i的信息熵总量 y_lny_i_sum。对于同一指标，在同一年的不同分量中，它的信息熵总量是相同的，因为信息熵总量，计算的正是不同指标特定年份在不同分量上的和。例如，对指标x1来说，在2017年y_lny_x1_sum都是一样的，即同一个值)
	foreach i in $all_var {
		egen y_lny_`i'_sum=sum(y_lny_`i')  
	}
	//计算各指标的贡献总量。E_`i'是指标i的信息熵归一化值，它表示指标i的信息熵总量除以ln(n)的值并取负，其中n表示分量的数量，即样本或决策单元的数量。因为信息熵总量y_lny_`i'相同，且相同年份的分量数量相同，相同指标(如x1）的信息熵归一化值E_`i'、区分度d_`i'以及权重W_`i'，在同一年的不同分量中是相同的。但是，同一年份最终的得分Score_`i'不同，因为得分公式是x_`i'*W_`i'，乘号前的标准化数据x_`i'（如X_x1）的所有观察值都不同。同时加总的Score也不相同。
	foreach i in $all_var {
		gen E_`i'= -1/ln(n)*y_lny_`i'_sum  //这个公式的意义在于，将指标i的信息熵总量归一化为与样本量相当的尺度，并将其取负以便于后续计算指标的区分度d_i
	}
	//计算各指标权重
	foreach i in $all_var {
		gen d_`i'= 1-E_`i'
	}
	egen d_sum = rowtotal(d_*)
	foreach i in $all_var {
	gen W_`i'= d_`i'/d_sum   //这里的W_`i'表示指标i在综合评价中的权重，和上面另一个权重y_`i'（指标i在标准化指标总和中的权重）不同
	}
	//计算综合得分
	foreach i in $all_var {
		gen Score_`i'= x_`i'*W_`i'  //使用 gen 命令生成新变量 Score_`i'，表示指标变量 i' 的得分，计算公式为x_`i'*W_`i'
	}
	egen Score=rowtotal(Score_*) //然后使用 egen命令对所有的 Score_`i' 进行求和，生成新变量Score，表示综合评价得分
	keep id year $all_var Score
	save data_`year', replace
}
clear
forvalues i= $min_year / $max_year {
   append using data_`i'
   rm data_`i'.dta
}
sort id year   //id可以是省份或者城市
save 结果.dta, replace
//其中数据中的Score列就是计算出来的综合指标

*（二）自变量(DID) 控制变量 （。。。）
** 1.生成控制变量
cd  C:\Users\admin\Desktop\低碳试点城市对公共健康的影响\实证分析
import excel using "【填补版本】地级市面板数据2000-2021年", firstrow  clear
keep  地级市 地级市代码 year 省份 省代码 城镇登记失业人员数_人_全市 建成区绿化覆盖率_百分比_市辖区 第二产业占地区生产总值的比重_全市 人均蔬菜产量_千克_全市 人均奶产量_千克_全市 客运总量_万人_全市 人均水果产量_千克_全市 年平均人口_万人_全市 人均地区生产总值_元_全市 工业废水排放量_万吨_全市 工业二氧化硫排放量_吨_全市 工业烟粉尘排放量_吨_全市 工业二氧化硫产生量_吨_全市 空气质量质量达标天数_天_全市 工业氮氧化物排放量_吨_全市 工业烟粉尘产生量_吨_全市 每万人在校大学生数_人_全市 可吸入细颗粒物年平均浓度_微克每立方米_全市 科学技术支出_万元_全市 污染源治理本年投资总额_万元 生活垃圾无害化处理率_百分比_全市 污水处理厂集中处理率_百分比_全市 污染源治理本年投资总额_万元 工业废水排放达标率_百分比_全市 三废综合利用产品产值_万元 生活垃圾无害化处理率_百分比_全市 污水处理厂集中处理率_百分比_全市 一般工业固体废物综合利用率_百分比_全市 三废综合利用产品产值_万元_全市 地区生产总值增长率_百分比_全市 城镇登记失业人员数_人_全市 人均绿地面积_平方米_市辖区 人口密度_人每平方公里_全市
rename  地级市代码 id 
rename 地级市 city_reg
merge 1:1 id year using "结果"
keep if _merge==3
drop  _merge
rename 省份 province 
rename 城镇登记失业人员数_人_全市 Social
rename 建成区绿化覆盖率_百分比_市辖区 Envir
rename 第二产业占地区生产总值的比重_全市 Indus
gen Educa = ln(每万人在校大学生数_人_全市)
gen GDP = ln(人均地区生产总值_元_全市)
gen Size =  ln(年平均人口_万人_全市)
gen Open = 客运总量_万人_全市/年平均人口_万人_全市 
gen  Phealth = Score* 100  //提高回归系数

** 2.生成自变量（双重差分虚拟变量）
gen did = 0
//第一批试点（2010）广东、辽宁、湖北、陕西、云南五省和天津、重庆、深圳、厦门、杭州、南昌、贵阳、保定八市
replace did = 1 if (province =="广东省"|province =="辽宁省"|province =="湖北省"|province =="陕西省"|province =="云南省")&(year>=2010)
replace did =1 if (city_reg =="天津市"|city_reg =="重庆市"|city_reg =="深圳市"|city_reg =="厦门市"|city_reg =="杭州市"|city_reg =="南昌市"|city_reg =="贵阳市"|city_reg =="保定市")&(year>=2010)
//第二批试点（2012）北京市、上海市、海南省和石家庄市、秦皇岛市、晋城市、呼伦贝尔市、吉林市、大兴安岭地区、苏州市、淮安市、镇江市、宁波市、温州市、池州市、南平市、景德镇市、赣州市、青岛市、济源市、武汉市、广州市、桂林市、广元市、遵义市、昆明市、延安市、金昌市、乌鲁木齐市（去除第一批五个省份的城市）
replace did = 1 if (province =="海南省")&(year>=2012)
replace did = 1 if (city_reg =="北京市"|city_reg =="上海市"|city_reg =="石家庄市"|city_reg =="秦皇岛市"|city_reg =="晋城市"|city_reg =="呼伦贝尔市"|city_reg =="吉林市"|city_reg =="苏州市"|city_reg =="淮安市"|city_reg =="镇江市"|city_reg =="宁波市"|city_reg =="温州市"|city_reg =="池州市"|city_reg =="南平市"|city_reg =="景德镇市"|city_reg =="赣州市"|city_reg =="青岛市"|city_reg =="济源市"|city_reg =="广元市"|city_reg =="遵义市"|city_reg =="金昌市"|city_reg =="乌鲁木齐市")&(year>=2016)
//第三批试点（2017）去除前两批广东、辽宁、湖北、陕西、云南、海南六个省份的城市
replace did = 1 if (city_reg =="乌海市"|city_reg =="南京市"|city_reg =="常州市"|city_reg =="嘉兴市"|city_reg =="金华市"|city_reg =="衢州市"|city_reg =="合肥市"|city_reg =="淮北市"|city_reg =="黄山市"|city_reg =="六安市"|city_reg =="宣城市"|city_reg =="三明市"|city_reg =="共青城市"|city_reg =="吉安市"|city_reg =="抚州市"|city_reg =="济南市"|city_reg =="烟台市"|city_reg =="潍坊市"|city_reg =="长沙市"|city_reg =="株洲市"|city_reg =="湘潭市"|city_reg =="郴州市"|city_reg =="柳州市"|city_reg =="成都市"|city_reg =="拉萨市"|city_reg =="兰州市"|city_reg =="敦煌市"|city_reg =="西宁市"|city_reg =="银川市"|city_reg =="吴忠市"|city_reg =="昌吉市"|city_reg =="伊宁市"|city_reg =="和田市"|city_reg =="第一师阿拉尔市")&(year>=2017)

save 基础数据,replace


/////////////////////////////////    二、实证分析


* （一）描述性统计
use 基础数据,clear
tabstat Phealth did  Size GDP  Indus Envir Educa Open , s(N mean sd min med max ) f(%12.3f) c(s) //描述性统计
logout, save("C:\Users\admin\Desktop\低碳试点城市对公共健康的影响\实证分析\实证分析图表输出\描述性统计") word replace :tabstat Phealth did Size GDP  Indus Envir Educa Open, s(count mean sd min med max) f(%12.3f) col(s) //描述性统计结果导出

* （二）基准回归
use 基础数据,clear
cd  C:\Users\admin\Desktop\低碳试点城市对公共健康的影响\实证分析\实证分析图表输出  //更换工作路径，方便结果导出
reghdfe Phealth did ,absorb(id year) //未添加控制变量回归
outreg2 using 基准回归.doc,replace tstat bdec(3) tdec(3) ctitle(y) keep() addtext( ) //回归结果导出
reghdfe Phealth did  Size GDP  Indus Envir Educa Open,absorb(id year)  //添加控制变量回归
outreg2 using 基准回归.doc,append tstat bdec(3) tdec(3) ctitle(y) keep() addtext( ) //回归结果导出

* （三）平行趋势检验 
cd  C:\Users\admin\Desktop\低碳试点城市对公共健康的影响\实证分析
use 基础数据,clear

** 1.生成政策实施时点（action）
gen action = 2222
//第一批 （2010）
replace   action= 2010  if  (province =="广东省"|province =="辽宁省"|province =="湖北省"|province =="陕西省"|province =="云南省")
replace   action= 2010  if  (city_reg =="天津市"|city_reg =="重庆市"|city_reg =="深圳市"|city_reg =="厦门市"|city_reg =="杭州市"|city_reg =="南昌市"|city_reg =="贵阳市"|city_reg =="保定市")
//第二批（2012）
replace action= 2012 if (province =="海南省")
replace action= 2012 if (city_reg =="北京市"|city_reg =="上海市"|city_reg =="石家庄市"|city_reg =="秦皇岛市"|city_reg =="晋城市"|city_reg =="呼伦贝尔市"|city_reg =="吉林市"|city_reg =="苏州市"|city_reg =="淮安市"|city_reg =="镇江市"|city_reg =="宁波市"|city_reg =="温州市"|city_reg =="池州市"|city_reg =="南平市"|city_reg =="景德镇市"|city_reg =="赣州市"|city_reg =="青岛市"|city_reg =="济源市"|city_reg =="广元市"|city_reg =="遵义市"|city_reg =="金昌市"|city_reg =="乌鲁木齐市")
//第三批（2017） 
replace action= 2017 if (city_reg =="乌海市"|city_reg =="南京市"|city_reg =="常州市"|city_reg =="嘉兴市"|city_reg =="金华市"|city_reg =="衢州市"|city_reg =="合肥市"|city_reg =="淮北市"|city_reg =="黄山市"|city_reg =="六安市"|city_reg =="宣城市"|city_reg =="三明市"|city_reg =="共青城市"|city_reg =="吉安市"|city_reg =="抚州市"|city_reg =="济南市"|city_reg =="烟台市"|city_reg =="潍坊市"|city_reg =="长沙市"|city_reg =="株洲市"|city_reg =="湘潭市"|city_reg =="郴州市"|city_reg =="柳州市"|city_reg =="成都市"|city_reg =="拉萨市"|city_reg =="兰州市"|city_reg =="敦煌市"|city_reg =="西宁市"|city_reg =="银川市"|city_reg =="吴忠市"|city_reg =="昌吉市"|city_reg =="伊宁市"|city_reg =="和田市"|city_reg =="第一师阿拉尔市")
save 基础数据2,replace

** 2.平行趋势检验＋结果导出
cd  C:\Users\admin\Desktop\低碳试点城市对公共健康的影响\实证分析
use 基础数据2, clear
cd  C:\Users\admin\Desktop\低碳试点城市对公共健康的影响\实证分析\实证分析图表输出  //更换工作路径，方便结果导出
gen u = 0
replace  u = 1 if action < 2222
gen xianhou = year - action if u > 0
tab xianhou 
replace xianhou = -8 if xianhou <= -8
replace xianhou = 8 if xianhou >= 8
tab xianhou ,gen(xh)
forvalues i = 7(-1)1{
gen pre`i' = (xianhou == -`i' )
}
gen current = (xianhou == 0 )
forvalues j = 1(1)7{
gen post`j' = (xianhou == `j' )
}
drop pre5

reghdfe  Phealth  pre* current  post*  Size GDP Indus Envir Educa Open,absorb(id year)
outreg2 using 平行趋势检验.doc,replace tstat bdec(3) tdec(3) ctitle(y) keep() addtext( )
** 3.平行趋势画图
coefplot ,baselevels  keep (pre* current post*) vertical yline(0,lcolor(edkblue*0.8)) ylabel(-2(0.5)3) yline(0,lcolor(edkblue*0.8))  xline(7, lwidth(vthin) lpattern(dash) lcolor(teal))  ylabel(,labsize(*0.75)) xlabel(,labsize(*0.75)) ytitle("政策效应", size(small)) xtitle("政策时点", size(small))  addplot(line @b @at) ciopts(lpattern(dash) recast(rcap) msize(medium)) msymbol(circle_hollow) scheme(s1mono) levels(95) coeflabels(pre7 = "-7"  pre6 = "-6" pre5 = "-5" pre4 = "-4"pre3 = "-3" pre2 = "-2" pre1 = "-1" current = "0" post1 = "1" post2 = "2" post3 = "3" post4 = "4" post5 = "5" post6 = "6" post7 = "7" )
//图片手动导出

* （四）稳健性检验 
** 1.安慰剂检验
cd  C:\Users\admin\Desktop\低碳试点城市对公共健康的影响\实证分析
use 基础数据2, clear
cd  C:\Users\admin\Desktop\低碳试点城市对公共健康的影响\实证分析\实证分析图表输出

cap erase "simulations.dta"
permute did beta = _b[did] se = _se[did] df = e(df_r), reps(500) rseed(123) saving("simulations.dta"): reghdfe Phealth did Size GDP Indus Envir Educa Open ,absorb(id year)
use "simulations.dta", clear
gen t_value = beta / se
gen p_value = 2 * ttail(df, abs(beta/se))
 
dpplot beta,xline(0.252,lp(dash)) xtitle("Estimator") ytitle("Density")
dpplot t_value,xtitle("T-value") ytitle("核密度")
dpplot p_value,xtitle("P-value") ytitle("核密度")
twoway(scatter p_value beta)(kdensity beta,yaxis(2)),title("Get1", place(left))

** 2.倾向匹配得分
cd  C:\Users\admin\Desktop\低碳试点城市对公共健康的影响\实证分析
use 基础数据2, clear
cd  C:\Users\admin\Desktop\低碳试点城市对公共健康的影响\实证分析\实证分析图表输出

gen treated = 0
replace treated = 1 if (province =="广东省"|province =="辽宁省"|province =="湖北省"|province =="陕西省"|province =="云南省"|city_reg =="天津市"|city_reg =="重庆市"||province =="海南省"|city_reg =="深圳市"|city_reg =="厦门市"|city_reg =="杭州市"|city_reg =="南昌市"|city_reg =="贵阳市"|city_reg =="保定市"|city_reg =="北京市"|city_reg =="上海市"|city_reg =="石家庄市"|city_reg =="秦皇岛市"|city_reg =="晋城市"|city_reg =="呼伦贝尔市"|city_reg =="吉林市"|city_reg =="苏州市"|city_reg =="淮安市"|city_reg =="镇江市"|city_reg =="宁波市"|city_reg =="温州市"|city_reg =="池州市"|city_reg =="南平市"|city_reg =="景德镇市"|city_reg =="赣州市"|city_reg =="青岛市"|city_reg =="济源市"|city_reg =="广元市"|city_reg =="遵义市"|city_reg =="金昌市"|city_reg =="乌鲁木齐市"|city_reg =="乌海市"|city_reg =="南京市"|city_reg =="常州市"|city_reg =="嘉兴市"|city_reg =="金华市"|city_reg =="衢州市"|city_reg =="合肥市"|city_reg =="淮北市"|city_reg =="黄山市"|city_reg =="六安市"|city_reg =="宣城市"|city_reg =="三明市"|city_reg =="共青城市"|city_reg =="吉安市"|city_reg =="抚州市"|city_reg =="济南市"|city_reg =="烟台市"|city_reg =="潍坊市"|city_reg =="长沙市"|city_reg =="株洲市"|city_reg =="湘潭市"|city_reg =="郴州市"|city_reg =="柳州市"|city_reg =="成都市"|city_reg =="拉萨市"|city_reg =="兰州市"|city_reg =="敦煌市"|city_reg =="西宁市"|city_reg =="银川市"|city_reg =="吴忠市"|city_reg =="昌吉市"|city_reg =="伊宁市"|city_reg =="和田市"|city_reg =="第一师阿拉尔市")

psmatch2 treated  Indus Envir Open Size , outcome(Phealth) logit neighbor(3) ties common ate
pstest, both graph saving(balancing_assumption,replace)
graph export "倾向匹配得分.emf", replace
drop if _weight==.
reghdfe  Phealth did  Size GDP Indus Envir Educa Open[weight=_weight],absorb(id year)
outreg2 using PSM-DID.doc,replace tstat bdec(3) tdec(3) ctitle(y) keep() addtext( )

** 3.增加控制变量 
cd  C:\Users\admin\Desktop\低碳试点城市对公共健康的影响\实证分析
use 基础数据2, clear
cd  C:\Users\admin\Desktop\低碳试点城市对公共健康的影响\实证分析\实证分析图表输出
rename  人口密度_人每平方公里_全市  Density
reghdfe  Phealth did Size GDP Indus Envir Educa Open Density ,absorb(id year)
outreg2 using 增加控制变量.doc,replace tstat bdec(3) tdec(3) ctitle(y) keep() addtext( )

** 4.修改样本时间范围
cd  C:\Users\admin\Desktop\低碳试点城市对公共健康的影响\实证分析
use 基础数据2, clear
cd  C:\Users\admin\Desktop\低碳试点城市对公共健康的影响\实证分析\实证分析图表输出
drop if year >2016
reghdfe  Phealth did  Size GDP Indus Envir Educa Open ,absorb(id year)
outreg2 using 修改样本时间范围.doc,replace tstat bdec(3) tdec(3) ctitle(y) keep() addtext( )

** 5.修改样本空间范围
cd  C:\Users\admin\Desktop\低碳试点城市对公共健康的影响\实证分析
use 基础数据2, clear
cd  C:\Users\admin\Desktop\低碳试点城市对公共健康的影响\实证分析\实证分析图表输出
drop if (city_reg=="北京市"|city_reg =="上海市"|city_reg =="广州市" |city_reg =="深圳市")
reghdfe  Phealth did  Size GDP Indus Envir Educa Open ,absorb(id year)
outreg2 using 修改样本空间范围.doc,replace tstat bdec(3) tdec(3) ctitle(y) keep() addtext( )

*（五）中介机制检验（环境污染：）
cd  C:\Users\admin\Desktop\低碳试点城市对公共健康的影响\实证分析
import excel using "1998~2021年中国各城市PM2.5相关数据(1)", firstrow  clear
rename 市代码 id
rename 年份 year
keep  id year 均值
save pm,replace

cd  C:\Users\admin\Desktop\低碳试点城市对公共健康的影响\实证分析
use 基础数据2, clear
merge 1:1  id year using "pm"
keep if _merge==3
drop  _merge
cd  C:\Users\admin\Desktop\低碳试点城市对公共健康的影响\实证分析\实证分析图表输出

gen pm25 = ln(均值)
reghdfe pm25 did Size GDP Indus Envir Educa Open, absorb(id year)
outreg2 using 中介.doc, replace word dec(3) title(PM2.5 Regression)

gen SO2 = ln(工业二氧化硫产生量_吨_全市)
reghdfe SO2 did Size GDP Indus Envir Educa Open, absorb(id year)
outreg2 using 中介.doc, append word dec(3) title(SO2 Regression)

gen Dust = ln(工业烟粉尘产生量_吨_全市)
reghdfe Dust did Size GDP Indus Envir Educa Open, absorb(id year)
outreg2 using 中介.doc, append word dec(3) title(Dust Regression)

gen wastewater = 工业废水排放量_万吨_全市 / 10000
reghdfe wastewater did Size GDP Indus Envir Educa Open, absorb(id year)
outreg2 using 中介.doc, append word dec(3) title(Wastewater Regression)


*(六)异质性分析

** 1.城市等级分析
***(1)一二线城市
cd  C:\Users\admin\Desktop\低碳试点城市对公共健康的影响\实证分析
import excel using "地级市等级，城市类型划分", firstrow  clear
rename citycode id
merge 1:m  id  using  "基础数据2"
keep if _merge==3
drop  _merge
cd  C:\Users\admin\Desktop\低碳试点城市对公共健康的影响\实证分析\实证分析图表输出
drop if cityclass =="三线"
drop if cityclass =="四线"
drop if cityclass == "五线"
reghdfe Phealth  did Size GDP Indus Envir Educa Open  ,absorb(id year)
outreg2 using 异质性.doc, replace word dec(3) title()

***(2)非一二线城市
cd  C:\Users\admin\Desktop\低碳试点城市对公共健康的影响\实证分析
import excel using "地级市等级，城市类型划分", firstrow  clear
rename citycode id
merge 1:m  id  using  "基础数据2"
keep if _merge==3
drop  _merge
cd  C:\Users\admin\Desktop\低碳试点城市对公共健康的影响\实证分析\实证分析图表输出
drop if cityclass =="一线"
drop if cityclass =="二线"
reghdfe Phealth  did Size GDP Indus Envir Educa Open ,absorb(id year)
outreg2 using 异质性.doc, append word dec(3) title()

** 2.经济增长
***(1)高经济增长水平城市
cd  C:\Users\admin\Desktop\低碳试点城市对公共健康的影响\实证分析
use  "基础数据2",clear
sum 地区生产总值增长率_百分比_全市,de
cd  C:\Users\admin\Desktop\低碳试点城市对公共健康的影响\实证分析\实证分析图表输出
keep if 地区生产总值增长率_百分比_全市> 10
reghdfe Phealth  did  Size GDP Indus Envir Educa Open ,absorb(id year)
outreg2 using 异质性.doc, append word dec(3) title()

***(2)低经济增长水平城市
cd  C:\Users\admin\Desktop\低碳试点城市对公共健康的影响\实证分析
use  "基础数据2",clear
sum 地区生产总值增长率_百分比_全市,de
cd  C:\Users\admin\Desktop\低碳试点城市对公共健康的影响\实证分析\实证分析图表输出
keep if 地区生产总值增长率_百分比_全市< 10
reghdfe Phealth  did Size GDP Indus Envir Educa Open ,absorb(id year)
outreg2 using 异质性.doc, append word dec(3) title()

** 3.科技投入
***(1)高水平科技投入城市
cd  C:\Users\admin\Desktop\低碳试点城市对公共健康的影响\实证分析
use  "基础数据2",clear
rename  科学技术支出_万元_全市 Techn
sum Techn ,de
cd  C:\Users\admin\Desktop\低碳试点城市对公共健康的影响\实证分析\实证分析图表输出
keep if Techn>   21410.5 
reghdfe Phealth  did  Size GDP Indus Envir Educa Open,absorb(id year)
outreg2 using 异质性.doc, append word dec(3) title()

***(2)低水平科技投入城市
cd  C:\Users\admin\Desktop\低碳试点城市对公共健康的影响\实证分析
use  "基础数据2",clear
rename  科学技术支出_万元_全市 Techn
sum Techn ,de
cd  C:\Users\admin\Desktop\低碳试点城市对公共健康的影响\实证分析\实证分析图表输出
keep if Techn<   21410.5  
reghdfe Phealth  did Size GDP Indus Envir Educa Open,absorb(id year)
outreg2 using 异质性.doc, append word dec(3) title()

** 4.绿色金融发展水平
***(1)高水平绿色金融城市
cd  C:\Users\admin\Desktop\低碳试点城市对公共健康的影响\实证分析
import excel using "全国418个地区-绿色金融指数&分项得分（2000-2022）", firstrow  clear
keep  年份 地区  绿色金融指数 所属省份
drop if (所属省份=="北京市"|所属省份=="天津市"|所属省份=="重庆市"|所属省份=="上海市")
save 市级绿色金融发展水平,replace

import excel using "全国31省绿色金融指数数据（1990-2021）", firstrow  clear
keep if (地区=="北京市"|地区=="天津市"|地区=="重庆市"|地区=="上海市")
keep 年份 地区  各省绿色金融指数
rename 各省绿色金融指数 绿色金融指数
gen  所属省份 = 地区
append using "市级绿色金融发展水平"
save 地级市与直辖市绿色金融发展水平,replace
rename 地区 city_reg
rename  年份 year
merge 1:1 city_reg year using "基础数据2"
keep if _merge==3
drop  _merge
sum 绿色金融指数 ,de
cd  C:\Users\admin\Desktop\低碳试点城市对公共健康的影响\实证分析\实证分析图表输出
keep if 绿色金融指数>  .31871 
reghdfe Phealth  did  Size GDP Indus Envir Educa Open,absorb(id year)
outreg2 using 异质性.doc, append word dec(3) title()

***(2)低水平绿色金融城市
cd  C:\Users\admin\Desktop\低碳试点城市对公共健康的影响\实证分析
use  地级市与直辖市绿色金融发展水平, clear
rename 地区 city_reg
rename  年份 year
merge 1:1 city_reg year using "基础数据2"
cd  C:\Users\admin\Desktop\低碳试点城市对公共健康的影响\实证分析\实证分析图表输出
keep if 绿色金融指数< .31871  
reghdfe Phealth  did Size GDP Indus Envir Educa Open,absorb(id year)
outreg2 using 异质性.doc, append word dec(3) title()
